# Supplementary material for: Deep sequencing of the X chromosome reveals the proliferation history of colorectal adenomas
Source: Genome Biol. 2014 Aug 30;15(8):437. doi: 10.1186/s13059-014-0437-8 (PMC4181412; doi:10.1186/s13059-014-0437-8)
Supplement: Additional file 4: — TaqMan copy number assays of each tumor. This file contains the supplementary Table S3 including the results of TaqMan copy number assays that assess the integrity of the X chromosome in the targeted regions shown in Additional file 2: Figure S3. [file 13059_2014_437_MOESM4_ESM.xlsx]

## Sheet: Legend
Table S3. TaqMan Copy Number Assays of each tumor
Sample Name = The tested sample
FAM Ct = The cycle threshold (Ct) for the TaqMan Copy Number Assay
VIC Ct = The Ct for the TaqMan Copy Number Reference Assay (TERT)
Delta Ct = The difference between the FAM Ct and the VIC Ct
Probe n = number of probe, as reported in Figure S2
Assay ID = The TaqMan Copy Number Assay used to detect and quantify the genomic region of interest
chrX Position = The genomic coordinate on human chromosome X (hg18) of the region of interest
Gene = The gene where the TaqMan Copy Number Assay is located
Reference = The TaqMan Copy Number Reference Assay used to normalize the genomic DNA input
CN Calculated = The copy number for the associated sample calculated as: cnsample = RQsample × cncalibrator; where RQ = relative quantity of the associated sample and cn = copy number
CN Predicted = The predicted copy number of the associated sample
Confidence = An estimate that 95% of the probability for a given copy number is captured. For CN=1 Optimal≥0.99 Poor=0.957
|Z-Score| = The estimate of how much the ΔCT value of a sample deviates from the mean ΔCT value of the assigned copy number category. Pass: < 1.75; Pass with caution: 2.65 > z ≥ 1.75; Fail: ≥ 2.65
Replicate Count/Replicates Analyzed = The number of technical replicates for the sample and the number of replicates included in the analysis. The Replicates Count and Replicates Analyzed values differ when replicate well data are omitted from the analysis
FAM Ct Mean = The mean Ct for the signal associated with the FAM dye-labeled probe of the copy number assay calculated for the technical replicates
VIC Ct Mean = The mean Ct for the signal associated with the VIC dye-labeled probe of the reference assay calculated for the technical replicates
Delta Ct Mean = The arithmetic mean of the ΔCt of the technical replicates for the associated sample
Delta Ct SD = The standard deviation of the ΔCt of the technical replicate population for the associated sample
Delta Delta Ct = The ΔΔCt value for the associated sample, which is calculated as: (ΔΔCt)s,x = μ(ΔCt)s,x − μ(ΔCt)calibrator; where: s = sample; x = target copy number assay
RQ = The relative quantity for the associated sample, which is calculated as: RQ(s,x)=2-(ΔΔCt)s,x; where: s = sample; x = target copy number assay
Min CN/Max CN/CN Range = The limits and the range for the calculated copy numbers (CN) of the technical replicates for the associated sample
Calibrator = The sample used as a calibrator

## Sheet: Table S3
Sample Name	FAM Ct	VIC Ct	Delta Ct	Probe n.	Assay ID	chrX Position	Gene	Reference	CN Calculated	CN Predicted	Confidence	|Z-Score|	Replicate Count	Replicates Analyzed	FAM Ct Mean	VIC Ct Mean	Delta Ct Mean	Delta Ct SD	Delta Delta Ct	RQ	Min CN	Max CN	CN Range	Calibrator
A1	25.6593	24.5247	1.1346	1	Hs02935411_cn	5818705	nlgn4x	ref copy	1.06	1	> 0.99	0.05	3	3	25.5587	24.4563	1.1024	0.09	-0.09	1.06	1.01	1.14	0.13	Matched normal N1
N1	28.0053	26.8736	1.1317	1	Hs02935411_cn	5818705	nlgn4x	ref copy	1	1	> 0.99	0.08	3	3	27.99	26.799	1.191	0.05	0	1	0.97	1.04	0.07
A3	33.4309	33.9201	-0.4892	1	Hs02935411_cn	5818705	nlgn4x	ref copy	1.04	1	NA	NA	3	3	33.2933	33.8704	-0.5771	0.22	-0.05	1.04	0.93	1.24	0.31	Matched normal N3
N3	32.2118	32.8892	-0.6774	1	Hs02935411_cn	5818705	nlgn4x	ref copy	1	1	NA	NA	4	4	32.391	32.9137	-0.5226	0.23	0	1	0.82	1.16	0.34
A4	31.3487	30.6611	0.6876	1	Hs02935411_cn	5818705	nlgn4x	ref copy	1.37	1	0.99	1.83	3	3	31.4431	30.6692	0.7739	0.16	-0.45	1.37	1.2	1.47	0.27	Matched normal N4
N4	27.6153	26.4101	1.2052	1	Hs02935411_cn	5818705	nlgn4x	ref copy	1	1	> 0.99	0.27	4	4	27.6251	26.3986	1.2265	0.1	0	1	0.91	1.07	0.16
A1	26.2907	24.496	1.7947	2	Hs00510422_cn	23866649	cxorf58	ref copy	0.66	1	> 0.99	1.31	4	4	26.3185	24.5301	1.7884	0.04	0.6	0.66	0.64	0.68	0.04	Matched normal N1
N1	27.8922	26.8082	1.084	2	Hs00510422_cn	23866649	cxorf58	ref copy	1	1	> 0.99	0.02	4	4	27.9923	26.7999	1.1924	0.09	0	1	0.92	1.08	0.16
A3	33.0089	33.9804	-0.9715	2	Hs00510422_cn	23866649	cxorf58	ref copy	1.06	1	NA	NA	3	3	33.2245	33.8732	-0.6486	0.35	-0.09	1.06	0.82	1.33	0.51	Matched normal N3
N3	32.4217	33.0475	-0.6258	2	Hs00510422_cn	23866649	cxorf58	ref copy	1	1	NA	NA	3	3	32.3999	32.9589	-0.559	0.17	0	1	0.87	1.09	0.22
A4	31.3671	30.7206	0.6465	2	Hs00510422_cn	23866649	cxorf58	ref copy	1.49	1	0.82	1.54	4	4	31.391	30.7549	0.6361	0.07	-0.57	1.49	1.39	1.56	0.17	Mean Delta Ct
N4	27.7306	26.4482	1.2824	2	Hs00510422_cn	23866649	cxorf58	ref copy	0.96	1	> 0.99	0.05	4	4	27.6885	26.4194	1.2691	0.05	0.06	0.96	0.92	0.99	0.07
A1	25.7013	24.4101	1.2912	3	Hs02601154_cn	34555427	tmem47	ref copy	1.21	1	> 0.99	0.1	4	4	25.763	24.4448	1.3182	0.06	-0.27	1.21	1.14	1.25	0.11	Matched normal N1
N1	28.394	26.752	1.6419	3	Hs02601154_cn	34555427	tmem47	ref copy	1	1	> 0.99	0.76	4	4	28.4033	26.8103	1.593	0.06	0	1	0.96	1.04	0.08
A3	33.1217	33.9151	-0.7935	3	Hs02601154_cn	34555427	tmem47	ref copy	1.14	1	NA	NA	3	3	33.1238	33.807	-0.6833	0.24	-0.19	1.14	0.94	1.28	0.34	Matched normal N3
N3	32.4282	32.9167	-0.4886	3	Hs02601154_cn	34555427	tmem47	ref copy	1	1	NA	NA	3	3	32.4661	32.9562	-0.49	0.11	0	1	0.93	1.08	0.15
A4	31.8764	30.7339	1.1425	3	Hs02601154_cn	34555427	tmem47	ref copy	1.25	1	0.99	1.47	3	3	31.6871	30.6096	1.0774	0.11	-0.33	1.25	1.2	1.37	0.17	Matched normal N4
N4	27.6754	26.3458	1.3296	3	Hs02601154_cn	34555427	tmem47	ref copy	1	1	> 0.99	0.03	4	4	27.7467	26.344	1.4028	0.08	0	1	0.93	1.05	0.13
A1	25.1684	24.3328	0.8356	4	Hs04107924_cn	72963623	tsix	ref copy	0.91	1	> 0.99	0.73	4	4	25.1748	24.3579	0.8169	0.04	0.14	0.91	0.88	0.94	0.06	Matched normal N1
N1	27.6461	26.9398	0.7063	4	Hs04107924_cn	72963623	tsix	ref copy	1	1	> 0.99	0.02	4	4	27.5844	26.9073	0.6771	0.04	0	1	0.97	1.03	0.06
A3	34.0099	33.6781	0.3318	4	Hs04107924_cn	72963623	tsix	ref copy	0.94	1	> 0.99	0.56	3	3	34.3123	33.7961	0.5162	0.16	0.1	0.94	0.86	1.06	0.2	Matched normal N3
N3	33.6036	33.2935	0.3101	4	Hs04107924_cn	72963623	tsix	ref copy	1	1	> 0.99	1.43	4	3	33.6542	33.2332	0.421	0.12	0	1	0.92	1.08	0.16
A4	31.5774	30.6746	0.9027	4	Hs04107924_cn	72963623	tsix	ref copy	0.98	1	> 0.99	0.49	4	4	31.5379	30.7449	0.7929	0.09	0.03	0.98	0.91	1.05	0.14	Matched normal N4
N4	27.1585	26.4348	0.7237	4	Hs04107924_cn	72963623	tsix	ref copy	1	1	> 0.99	0.26	4	4	27.2081	26.4481	0.76	0.05	0	1	0.95	1.03	0.07
A1	25.7216	24.4901	1.2315	5	Hs00412026_cn	80440375	sh3bgrl	ref copy	0.83	1	> 0.99	0.23	4	4	25.6548	24.4046	1.2502	0.06	0.26	0.83	0.79	0.86	0.07	Matched normal N1
N1	27.7203	26.6568	1.0634	5	Hs00412026_cn	80440375	sh3bgrl	ref copy	1	1	> 0.99	0.36	3	3	27.6546	26.6651	0.9895	0.08	0	1	0.95	1.06	0.11
A3	33.1169	33.8211	-0.7042	5	Hs00412026_cn	80440375	sh3bgrl	ref copy	1	1	NA	NA	4	4	32.8855	33.6832	-0.7977	0.22	-0.01	1	0.86	1.23	0.37	Matched normal N3
N3	31.8988	32.643	-0.7442	5	Hs00412026_cn	80440375	sh3bgrl	ref copy	1	1	NA	NA	3	3	31.9741	32.765	-0.791	0.22	0	1	0.88	1.18	0.3
A4	31.4135	30.6866	0.7269	5	Hs00412026_cn	80440375	sh3bgrl	ref copy	1.37	1	> 0.99	1.28	3	3	31.4004	30.5837	0.8167	0.1	-0.45	1.37	1.27	1.46	0.18	Matched normal N4
N4	27.7368	26.344	1.3928	5	Hs00412026_cn	80440375	sh3bgrl	ref copy	1	1	> 0.99	0.4	4	4	27.5542	26.2856	1.2686	0.08	0	1	0.92	1.04	0.12
A1	25.4001	24.9053	0.4949	6	Hs00752926_cn	107188046	vsig1	ref copy	1.12	1	> 0.99	0.34	4	4	25.4176	24.9304	0.4872	0.06	-0.17	1.12	1.06	1.17	0.11	Matched normal N1
N1	27.6488	26.949	0.6997	6	Hs00752926_cn	107188046	vsig1	ref copy	1	1	> 0.99	0.04	4	4	27.6228	26.9696	0.6531	0.05	0	1	0.97	1.05	0.08
A3	32.9896	33.9599	-0.9703	6	Hs00752926_cn	107188046	vsig1	ref copy	1.17	1	NA	NA	3	3	32.9937	33.8221	-0.8283	0.13	-0.22	1.17	1.09	1.29	0.2	Matched normal N3
N3	32.7906	33.4029	-0.6123	6	Hs00752926_cn	107188046	vsig1	ref copy	1	1	NA	NA	4	4	32.6404	33.2441	-0.6037	0.01	0	1	0.99	1.01	0.01
A4	30.9881	31.0612	-0.0731	6	Hs00752926_cn	107188046	vsig1	ref copy	1.48	1	0.81	1.46	3	3	30.907	30.9181	-0.0111	0.11	-0.57	1.48	1.36	1.55	0.19	Mean Delta Ct
N4	27.0641	26.4552	0.6089	6	Hs00752926_cn	107188046	vsig1	ref copy	1	1	> 0.99	0.05	4	3	27.0746	26.5178	0.5568	0.05	0	1	0.96	1.03	0.06
A1	25.9669	24.7027	1.2643	7	Hs02516822_cn	128408397	smarca1	ref copy	0.82	1	> 0.99	0.52	4	4	25.7504	24.7492	1.0012	0.18	0.29	0.82	0.68	0.91	0.22	Matched normal N1
N1	27.6625	26.9758	0.6867	7	Hs02516822_cn	128408397	smarca1	ref copy	1	1	> 0.99	0.02	3	3	27.6923	26.9786	0.7137	0.05	0	1	0.96	1.02	0.07
A3	34.391	34.1569	0.234	7	Hs02516822_cn	128408397	smarca1	ref copy	0.75	1	NA	NA	3	3	34.1898	33.9901	0.1997	0.08	0.41	0.75	0.72	0.8	0.08	Matched normal N3
N3	33.0051	32.9708	0.0344	7	Hs02516822_cn	128408397	smarca1	ref copy	1	1	NA	NA	3	3	32.9315	33.1429	-0.2114	0.22	0	1	0.84	1.13	0.29
A4	31.5797	30.8883	0.6914	7	Hs02516822_cn	128408397	smarca1	ref copy	1.17	1	> 0.99	0.73	4	4	31.5696	30.9007	0.6689	0.13	-0.22	1.17	1.05	1.3	0.25	Matched normal N4
N4	27.461	26.5474	0.9137	7	Hs02516822_cn	128408397	smarca1	ref copy	1	1	> 0.99	0.04	4	4	27.4724	26.5829	0.8896	0.1	0	1	0.92	1.07	0.15
A1	25.1897	24.8479	0.3418	8	Hs02631294_cn	150843812	magea4	ref copy	1.06	1	> 0.99	0.02	4	4	25.148	24.8057	0.3424	0.03	-0.08	1.06	1.03	1.07	0.05	Matched normal N1
N1	27.33	26.933	0.397	8	Hs02631294_cn	150843812	magea4	ref copy	1	1	> 0.99	0.1	4	4	27.3317	26.9094	0.4223	0.03	0	1	0.98	1.02	0.03
A3	33.0073	33.7874	-0.7801	8	Hs02631294_cn	150843812	magea4	ref copy	0.94	1	NA	NA	4	4	33.0845	33.9475	-0.8631	0.25	0.09	0.94	0.76	1.08	0.33	Matched normal N3
N3	32.1197	33.0879	-0.9682	8	Hs02631294_cn	150843812	magea4	ref copy	1	1	NA	NA	3	3	32.1188	33.0709	-0.9521	0.23	0	1	0.85	1.17	0.32
A4	30.8173	30.8739	-0.0566	8	Hs02631294_cn	150843812	magea4	ref copy	1.26	1	0.99	0.75	4	4	30.8314	30.7848	0.0466	0.13	-0.33	1.26	1.11	1.35	0.25	Matched normal N4
N4	26.6148	26.2325	0.3823	8	Hs02631294_cn	150843812	magea4	ref copy	1	1	> 0.99	0.04	4	4	26.6592	26.2788	0.3804	0.07	0	1	0.95	1.06	0.12
