# Supplementary material for: Deep sequencing of the X chromosome reveals the proliferation history of colorectal adenomas
Source: Genome Biol. 2014 Aug 30;15(8):437. doi: 10.1186/s13059-014-0437-8 (PMC4181412; doi:10.1186/s13059-014-0437-8)
Supplement: Additional file 5: — Controlled dilution experiment. This file contains the supplementary Table S4 including the results of the controlled dilution experiment. [file 13059_2014_437_MOESM5_ESM.xls]

## Sheet: Legend
Table S4. Controlled Dilution Experiment.
For each dilution, the frequency of the C allele in the C/T pool was independently quantified with qPCR and with Illumina (see Methods). The Illumina allele frequency was calculated as the number of C base calls over the total number of base calls at that site (coverage).

## Sheet: TableS4
Table S4. Controlled Dilution Experiment.
Dilutions	qPCR	Illumina
	Frequency (%)	C Base Calls	Coverage	Frequency (%)
1	3.56	54	1702	3.17
2	7.21	71	785	9.04
3	11	118	930	12.69
4	15.01	312	1982	15.74
5	19.06	441	2233	19.75
6	23.06	455	2026	22.46
7	27.25	442	1550	28.52
8	32.01	551	1685	32.7
9	36.58	463	1250	37.04
10	41.39	670	1613	41.54
