# Supplementary material for: Deep sequencing of the X chromosome reveals the proliferation history of colorectal adenomas
Source: Genome Biol. 2014 Aug 30;15(8):437. doi: 10.1186/s13059-014-0437-8 (PMC4181412; doi:10.1186/s13059-014-0437-8)
Supplement: Additional file 6: — Clustering for the mutations of each sample. This file contains the supplementary Table S5 summarizing all clustering steps described in Figure 4 and that are required to build the proliferation trees described in Figure 5. [file 13059_2014_437_MOESM6_ESM.xls]

## Sheet: Legend
Table S5. Clustering for the mutations of each sample.
Gold set = mutations with frequency ≥4% and occurring in at least six different read positions
Whole set = all somatic mutations detected for each sample
Cluster = identification number of each cluster
Cluster seeds = mutations with the most accurate frequency estimation used for cluster generation
Unambiguous clusters = clusters formed of unambiguously assigned mutations
All clusters = clusters formed of the total set of mutations
Frequency = weighted mean frequency of the cluster
Minimum = minimum frequency mutation in the cluster
Maximum = maximum frequency mutation in the cluster
Expected mutations = expected number of mutations per cluster calculated as the number of observed mutations over the fraction of positions with coverage equal or higher than the minimum coverage for those positions
Nodes = external nodes of the tree descending from each sluster. They were derived by dividing the frequency of each cluster by the frequency of the lowest cluster.

## Sheet: A1
Table S5. Clustering for mutations in sample A1.
WHOLE SET											GOLD SET
Cluster	Cluster seeds		Unambiguous clusters		All clusters						Cluster	Cluster seeds		Unambiguous clusters		All clusters
	Frequency	Mutations	Frequency	Mutations	Frequency	Minimum	Maximum	Mutations	Expected mutations	Nodes		Frequency	Mutations	Frequency	Mutations	Frequency	Minimum	Maximum	Mutations	Nodes
1	0.5	1	0.5	1	0.5	0.5	0.5	1	1	14.915	1	0.5	1	0.5	1	0.5	0.5	0.5	1	9.118
2	0.351	1	0.351	1	0.342	0.318	0.396	45	46	10.191	2	0.351	1	0.351	1	0.342	0.318	0.396	45	6.23
3	0.289	1	0.289	1	0.284	0.253	0.319	192	196	8.468	3	0.289	1	0.289	1	0.284	0.253	0.319	192	5.177
4	0.243	1	0.222	23	0.233	0.189	0.254	77	81	6.946	4	0.243	1	0.222	23	0.233	0.189	0.254	77	4.246
5	0.139	1	0.158	12	0.159	0.139	0.184	20	21	4.734	5	0.139	1	0.158	12	0.159	0.139	0.184	20	2.894
6	0.106	1	0.106	1	0.106	0.087	0.122	14	15	3.176	6	0.106	1	0.099	4	0.103	0.075	0.122	16	1.87
7	0.058	1	0.061	2	0.059	0.043	0.076	10	13	1.745	7	0.043	1	0.052	5	0.055	0.043	0.072	8	1
8	0.027	1	0.027	2	0.034	0.027	0.04	8	42	1	NA	NA	NA	NA	NA	NA	NA	NA	NA	NA
TOTAL	NA	8	NA	43	NA	NA	NA	367	414	NA	TOTAL	NA	7	NA	47	NA	NA	NA	359	NA

## Sheet: A2
Table S5. Clustering for mutations in sample A2.
WHOLE SET											GOLD SET
Cluster	Cluster seeds		Unambiguous clusters		All clusters						Cluster	Cluster seeds		Unambiguous clusters		All clusters
	Frequency	Mutations	Frequency	Mutations	Frequency	Minimum	Maximum	Mutations	Expected mutations	Nodes		Frequency	Mutations	Frequency	Mutations	Frequency	Minimum	Maximum	Mutations	Nodes
1	0.357	1	0.394	4	0.367	0.357	0.434	3	3	9.183	1	0.357	1	0.367	3	0.367	0.357	0.434	3	8.552
2	0.227	1	0.246	2	0.209	0.185	0.24	5	6	5.221	2	0.227	1	0.227	1	0.207	0.185	0.24	4	4.826
3	0.144	1	0.148	14	0.152	0.121	0.181	19	21	3.812	3	0.144	1	0.148	12	0.153	0.121	0.181	17	3.564
4	0.072	1	0.079	12	0.079	0.057	0.107	15	35	1.973	4	0.072	1	0.078	10	0.08	0.069	0.107	11	1.865
5	0.042	1	0.037	8	0.04	0.028	0.049	14	34	1	5	0.042	1	0.043	2	0.043	0.042	0.044	2	1
TOTAL	NA	5	NA	40	NA	NA	NA	56	99		TOTAL	NA	5	NA	28	NA	NA	NA	37	NA

## Sheet: A3
Table S5. Clustering for mutations in sample A3.
WHOLE SET											GOLD SET
Cluster	Cluster seeds		Unambiguous clusters		All clusters						Cluster	Cluster seeds		Unambiguous clusters		All clusters
	Frequency	Mutations	Frequency	Mutations	Frequency	Minimum	Maximum	Mutations	Expected mutations	Nodes		Frequency	Mutations	Frequency	Mutations	Frequency	Minimum	Maximum	Mutations	Nodes
1	0.617	1	0.617	1	0.617	0.617	0.617	1	3	19.871	1	0.617	1	0.617	1	0.617	0.617	0.617	1	12.441
2	0.54	1	0.54	1	0.523	0.488	0.54	3	3	16.84	2	0.54	1	0.54	1	0.526	0.488	0.54	2	10.605
3	0.404	1	0.424	2	0.428	0.379	0.466	4	5	13.776	3	0.404	1	0.424	2	0.428	0.379	0.466	4	8.625
4	0.315	1	0.303	5	0.314	0.279	0.339	11	13	10.128	4	0.315	1	0.303	5	0.314	0.279	0.339	11	6.341
5	0.207	1	0.22	6	0.218	0.189	0.256	21	22	7.027	5	0.207	1	0.216	6	0.207	0.179	0.256	18	4.179
6	0.164	1	0.162	2	0.162	0.142	0.187	32	37	5.21	6	0.151	1	0.147	14	0.15	0.115	0.178	23	3.027
7	0.124	1	0.124	1	0.122	0.102	0.14	17	21	3.937	7	0.076	1	0.087	8	0.087	0.064	0.105	14	1.752
8	0.076	1	0.082	7	0.078	0.064	0.098	29	35	2.528	8	0.049	1	0.046	8	0.05	0.041	0.06	14	1
9	0.049	1	0.049	2	0.05	0.041	0.062	37	53	1.616	NA	NA	NA	NA	NA	NA	NA	NA	NA	NA
10	0.029	1	0.03	4	0.031	0.029	0.037	13	21	1	NA	NA	NA	NA	NA	NA	NA	NA	NA	NA
TOTAL	NA	10	NA	31	NA	NA	NA	168	213	NA	TOTAL	NA	8	NA	45	NA	NA	NA	87	NA

## Sheet: A4
Table S5. Clustering for mutations in sample A4.
WHOLE SET											GOLD SET
Cluster	Cluster seeds		Unambiguous clusters		All clusters						Cluster	Cluster seeds		Unambiguous clusters		All clusters
	Frequency	Mutations	Frequency	Mutations	Frequency	Minimum	Maximum	Mutations	Expected mutations	Nodes		Frequency	Mutations	Frequency	Mutations	Frequency	Minimum	Maximum	Mutations	Nodes
1	0.586	1	0.586	1	0.586	0.586	0.586	1	1	14.084	1	0.586	1	0.586	1	0.586	0.586	0.586	1	11.193
2	0.473	1	0.467	5	0.475	0.432	0.527	14	14	11.408	2	0.473	1	0.467	5	0.475	0.432	0.527	14	9.066
3	0.381	1	0.395	14	0.385	0.355	0.428	63	64	9.249	3	0.381	1	0.395	14	0.385	0.355	0.428	63	7.35
4	0.325	1	0.318	9	0.324	0.286	0.353	41	43	7.793	4	0.325	1	0.318	9	0.324	0.286	0.353	41	6.193
5	0.245	1	0.252	17	0.255	0.216	0.28	24	25	6.13	5	0.245	1	0.252	17	0.255	0.216	0.28	24	4.872
6	0.145	1	0.137	5	0.134	0.107	0.166	8	8	3.221	6	0.145	1	0.137	5	0.136	0.117	0.166	7	2.603
7	0.077	1	0.079	13	0.078	0.059	0.098	16	18	1.884	7	0.077	1	0.085	5	0.08	0.068	0.107	16	1.533
8	0.033	1	0.039	9	0.042	0.033	0.055	13	16	1	8	0.048	1	0.048	2	0.052	0.047	0.059	6	1
TOTAL	NA	8	NA	73	NA	NA	NA	180	189	NA	TOTAL	NA	8	NA	58	NA	NA	NA	172	NA
